# Supplementary material for: First Time Isolation Report of Bioactive Flavonoids From Water Hyacinth (Eichhornia crassipes) Flower Associated With Pharmacological Investigation
Source: Biomed Res Int. 2026 May 13;2026:1209329. doi: 10.1155/bmri/1209329 (PMC13172610; doi:10.1155/bmri/1209329)
Supplement: Supplementary file 1 — Supporting Information Additional supporting information can be found online in the Supporting Information section. Meta data of in vitro and in vivo assays. [file BMRI-2026-1209329-s001.xlsx]

## Sheet: Membrane Stabilizing
	Sample	Conc (mg/ml)	Absorbance (Hypotonic)	% Inhibition
	Control	1	1.64	-
	CME	1	1.419	13.4756
	PSF	1	1.417	13.5976
	DSF	1	1.253	23.5976
	ESF	1	1.449	11.6463
	ASF	1	1.256	23.4146
	STD	0.1	1.219	25.6707
	Sample	Conc (mg/ml)	Absorbance		% Inhibition
			Heat	Unheated
	Control	1	0.964		-
	CME	1	0.214	0.762	26.9333
	PSF	1	0.978	0.967	21.4286
	DSF	1	0.721	0.768	80.6584
	ESF	1	0.332	0.573	61.8671
	ASF	1	0.447	0.555	79.1103
	STD	0.1	0.28	0.365	87.5731

## Sheet: Cytotoxic
				SI.	Conc. (µg/ ml)	Log10C (Conc.)	Alive					% Mortality					LC50
							EC CME	EC PSF	EC DSF	EC ESF	EC ASF	EC CME	EC PSF	EC DSF	EC ESF	EC ASF	EC CME	EC PSF	EC DSF	EC ESF	EC ASF
				1	400	2.60206	10	10	10	10	8	100	100	100	100	80	1.67814	3.38021	1.73415	23.0085	55.4766
				2	200	2.30103	10	10	10	10	7	100	100	100	100	70
				3	100	2	10	10	10	8	6	100	100	100	80	60
				4	50	1.69897	10	10	9	7	5	100	100	90	70	50
				5	25	1.39794	10	8	10	5	4	100	80	100	50	40
				6	12.5	1.09691	10	8	8	3	2	100	80	80	30	20
				7	6.25	0.79588	5	7	8	2	1	50	70	80	20	10
				8	3.125	0.49485	5	6	4	0	1	50	60	40	0	10
				9	1.5625	0.19382	4	3	5	0	0	40	30	50	0	0
				10	0.78125	-0.1072	4	1	3	0	0	40	10	30	0	0
					SI.	Conc. (µg/ ml)	Log10C (Conc.)	% Mortality by Std	LC50	logx	x
					1	20	1.301	100	0.451383	-0.345455	0.451383
					2	10	1	90
					3	5	0.6989	80
					4	2.5	0.39794	80
					5	1.25	0.09691	70
					6	0.625	-0.2014	50
					7	0.3125	-0.5051	40
					8	0.15625	-0.8061	30
					9	0.078125	-1.1072	30
					10	0.039	-1.4089	20
					Test samples	Regression line	R2	LC50 (mg/ml)	logx	x (LC50)
					Std	y = 30.8x + 60.64	0.972	0.451	-0.345455	0.451383
					CME	y = 27.381x + 43.844	0.7615	1.67814	0.224827	1.67814
					PSF	y = 32.011x + 33.068	0.8503	3.38021	0.528943	3.38021
					DSF	y = 26.777x + 43.598	0.8109	1.73415	0.239086	1.73415
					ESF	y = 43.688x - 9.4982	0.9609	23.0085	1.36189	23.0085
					ASF	y = 32.213x - 6.183	0.893	55.4766	1.74411	55.4766

## Sheet: Hypoglycemic
	At 0 hr							At 0.5 hr							At 1.0 hr							At 2.0 hr
Group	M1	M2	M3	M4	Avg	SD	SEM	M1	M2	M3	M4	Avg	SD	SEM	M1	M2	M3	M4	Avg	SD	SEM	M1	M2	M3	M4	Avg	SD	SEM
STD	3.8	3.8	3.9	4.3	3.95	0.238048	0.119024	8.9	9.5	9.7	8.2	9.075	0.675154	0.337577	7.6	7.8	7.9	8.1	7.85	0.208167	0.104083	3.4	4.2	3.1	3.7	3.6	0.469042	0.234521
FCF 200	5.1	4.7	5	3.2	4.5	0.883176	0.441588	9.5	8.2	6.5	5.8	7.5	1.67133	0.835663	6.8	7.4	6.6	7.8	7.15	0.550757	0.275379	4.7	4.8	1.8	3.8	3.775	1.39134	0.695671
FCF 400	4.4	4	5.1	5.6	4.775	0.713559	0.35678	7.1	5.9	6.8	6.5	6.575	0.512348	0.256174	6.8	7.1	5.5	6.5	6.475	0.694622	0.347311	4.9	4.8	5.2	5.5	5.1	0.316228	0.158114
FCF 600	4.8	3.7	5.1	5.5	4.775	0.771902	0.385951	6.8	5.6	5.1	5.8	5.825	0.713559	0.35678	6.4	5.6	6.8	5.5	6.075	0.629153	0.314576	4.8	4.4	4.8	5.2	4.8	0.326599	0.163299
Control	5.9	4.5	5.8	4.6	5.2	0.752773	0.376386	10.5	9.8	10.1	11.6	10.5	0.787401	0.3937	8.3	8.4	8.2	7.9	8.2	0.216025	0.108012	6.3	6.9	6.8	6.1	6.525	0.386221	0.193111
													P value
													0 h	.5 h	1 h	2 h
												STD	0.0194045	0.0333924	0.0583739	7.18593e-05
												FCF 200	0.273061	0.0175191	0.0120772	0.00887406
												FCF 400	0.44383	0.000159645	0.00318266	0.00124937
	Groups	Average glucose level				% change in glucose level						FCF 600	0.460492	0.000119546	0.000691983	0.000487263
		0 min	30 min	60 min	120 min	0 min	30 min	60 min	120 min
	STD	3.70 + 0.32*	9.68 + 2.99	6.95 + 1.73	2.68 + 0.58**	28.8462	3.49127	7.94702	49.5283
	FCF 200	4.50 + 0.44	7.53 + 1.76	6.90 + 0.77	3.77 + 0.70	13.4615	24.9377	8.60927	28.7736
	FCF 400	4.78 + 0.36	6.40 + 1.28*	6.48 + 0.35*	5.10 + 0.16	8.17308	36.1596	14.2384	3.77358
	FCF 600	4.76 + 0.39	8.40 + 1.90	7.08 + 0.88	4.80 + 0.16	8.17308	16.2095	6.29139	9.43396
	Control	5.20 + 0.38	10.02 + 0.55	7.55 + 0.22	5.30 + 0.18

## Sheet: Antiinflammatory
	0 min				30 min				60 min				120 min				240 min				0 min			30 min			60 min			120 min			240 min
Group	M1	M2	M3	M4	M1	M2	M3	M4	M1	M2	M3	M4	M1	M2	M3	M4	M1	M2	M3	M4	Avg	SD	SEM	Avg	SD	SEM	Avg	SD	SEM	Avg	SD	SEM	Avg	SD	SEM
Control	6.91	5.67	6.53	7.04	8.03	8.88	8.36	8.44	8.68	9.14	9.5	9.47	9.07	9.41	9.99	9.95	10.82	10.31	10.33	10.97	6.5375	0.617488	0.308744	8.4275	0.349988	0.174994	9.1975	0.381608	0.190804	9.605	0.444035	0.222017	10.6075	0.337676	0.168838
FCF 200	7.19	7.67	7.03	8.27	7.58	7.72	7.98	8.4	7.96	8.15	8.24	8.66	6.98	7.07	7.91	7.95	6.93	6.91	6.69	7.55	7.54	0.557494	0.278747	7.92	0.36037	0.180185	8.2525	0.295677	0.147839	7.4775	0.524047	0.262023	7.02	0.369685	0.184842
FCF 400	7.73	7.02	7.98	7.31	8.67	7.88	7.98	7.53	7.39	7.4	7.87	7	6.54	7.1	7.17	6.92	7.05	7	7	6.67	7.51	0.427941	0.21397	8.015	0.477389	0.238694	7.415	0.355949	0.177975	6.9325	0.282061	0.14103	6.93	0.174929	0.0874643
FCF 600	7.91	7.47	7.45	6.82	7.88	8.42	7.54	7.95	7.02	7.5	7.01	7.3	6.89	7	6.75	6.88	6.52	6.66	6.53	6.19	7.4125	0.448432	0.224216	7.9475	0.362342	0.181171	7.2075	0.236837	0.118418	6.88	0.102307	0.0511534	6.475	0.200416	0.100208
STD	6.68	7.55	7.39	7.92	7.95	8.49	8.47	8.15	7.99	8.64	8.77	8.22	7.78	8.16	7.66	9.07	7.06	7.32	7.31	7.07	7.385	0.519776	0.259888	8.265	0.26147	0.130735	8.405	0.362813	0.181407	8.1675	0.638299	0.319149	7.19	0.144453	0.0722265
	Group	Average thickness					% of inhibition							P value
		0 min	30 min	60 min	120 min	240 min	30 min	60 min	120 min	240 min				0	30	60	120	240
	Control	6.53 ± 0.31	8.43 ± 0.17	9.20 ± 0.19	9.61 ± 0.22	10.61 ± 0.17	-	-	-	-			FCF 200	0.0525677	0.0898391	0.0078466	0.000815158	7.22684e-06
	CME 200	7.54 ± 0.28	7.92 ± 0.18	8.25 ± 0.15	7.48 ± 0.26	7.02 ± 0.18	6.02195	10.2745	22.1499	33.8204			FCF 400	0.0412725	0.212834	0.000483189	5.2883e-05	1.23706e-06
	CME 400	7.51 ± 0.21	8.02 ± 0.24	7.42 ± 0.18	6.93 ± 0.14	6.93 ± 0.09	4.89469	19.3803	27.824	34.6689			FCF 600	0.0616765	0.105344	0.000114872	2.06991e-05	7.4936e-07
	CME 600	7.41 ± 0.22	7.95 ± 0.18	7.21 ± 0.12	6.88 ± 0.05	6.48 ± 0.10	5.69564	21.6363	28.3706	38.9583			STD	0.0804739	0.485026	0.0236962	0.0101185	1.55325e-06
	STD	7.39 ± 0.26	8.27 ± 0.13	8.41 ± 0.18	8.17 ± 0.32	7.19 ± 0.07	1.92821	8.61647	14.9662	32.2178
